# Supplementary material for: Care during labor and birth for the prevention of intrapartum-related neonatal deaths: a systematic review and Delphi estimation of mortality effect
Source: BMC Public Health. 2011 Apr 13;11(Suppl 3):S10. doi: 10.1186/1471-2458-11-S3-S10 (PMC3231883; doi:10.1186/1471-2458-11-S3-S10)
Supplement: Additional file 1 — is an excel sheet that contains fives sheets each of which has a table presenting extraction criteria and outputs for studies used in the meta-analysis. [file 1471-2458-11-S3-S10-S1.xlsx]

## Sheet: Table1-SBA
KMC searches and study abstract summary	STUDY IDENTIFIERS AND CONTEXT										STUDY DESIGN AND LIMITATIONS												INTERVENTION						OUTCOME EFFECTS								SUMMARY
ABSTRACTED REFS	Skilled Birth Attendance (Community - Implied)											RCT (HIGH SCORE)			If cluster RCT		ALL FOLLOW UP STUDIES (RCT cRCT or Cohort)	QUASI EXPERIMENTAL (MODERATE) OBSERVATIONAL (LOW)				BEFORE/AFTER DESIGN (LOW TO VERY LOW)
Include in new meta	INTERVENTION study code	Author	Year of publication	Journal ref	Years of study	Country	Place in country	Urban or rural or mixed or unclear	Baseline/control mortality rate	Setting	Study design - randomised?	Allocation concealed? (adequate randomization)	Assessment blinded?	Intent to treat analysis?	Cluster RCT redults adjusted for clustering?	If cluster RCT are there more than 12 units for analysis? (specify number)	Minimal loss to follow up? (more than 20% is serious limitation)	Is cohort or nested case control study?	If quasi experimental are there more than 12 units for analysis? (specify number)	Adjustment for confounding?	Reverse causality is not a serious issue?	Not before/after design? (if so then always low or very low)	Target population for the intervention (age, case defn)	Intervention definition	Other intervention at the same time	Coverage of the intervention (comment on quality)	Was the intervention delivered through the routine health system?	Comparison group (eg routine care and what this involved)	Outcome definition (eg deaths under five, deaths to 28 days, morbidity)	Intervention/endline numerator	Intervention/endline denominator	Control/baseline numerator	Control/basleine denominator	Effect on outcome (intervention compared to control gp) % reduction	CI	p-value	EFFICACY OR EFFECTIVENESS?	OVERALL STUDY LIMITATIONS?	DIRECTNESS? (based on directness of outcome and applicability of context)	Comments
	Neonatal Mortality- Intrapartum related
		Ronsmans C	2008	PPE	1975-1999	Bangladesh	Matlab	rural	NMR 40	Rural, 1987-1996 SBA at home	No								No 2 units Government vs ICDDR, B area comparison				Neonate	ICDDR, B service areas: Posting of midwives in villages (antenatal, intrapartum, newborn care), SBA at home births 1987-1996	strengthening referral systems, Transport to BEMOC	25% of births attended by SBA	Yes	Government services areas: regular maternal child services, family planning; births with health professional <4%	"Asphyxia" Neonatal Mortality	NS		NS		crude 22% (OR 1.28 Gov vs. ICDDR,B)	0.64-0.95		Effectiveness	Some, Low Coverage of SBA, 27% by 2001 in ICDDR,B areas	Direct
	Neonatal Mortality (All Cause)
	SkilledMidwife	Ibrahim SA	1992	IJGO	1985-1988	Sudan	Khartoum	rural	NMR 22	Rural, 91% home delivery	No											Before-after	Neonate	Training and upgrading of skills of village midwives (antenatal care, monitoring in labour)	Training in data collection on maternal-perinatal outcomes, referral system from VM to hospital	91% of births delivered by village midwives	Yes	Baseline	Neonatal Mortality	44	2298	111	3977	0.313982	0.49-0.97		Effectiveness	Some, before-after	Direct
		1-Ronsmans C (QE)	2008	PPE	1975-1999	Bangladesh	Matlab	rural	NMR 40	Rural, 1987-1996 SBA at home	No								No 2 units Government vs ICDDR, B area comparison				Neonate	ICDDR, B service areas: Posting of midwives in villages (antenatal, intrapartum, newborn care), SBA attended home births 1987-1996; Period of analysis 1989-1995	strengthening referral systems, Transport to BEMOC	25% of births attended by SBA	Yes	Government services areas: regular maternal child services, family planning; births with health professional <4% (years 1989-1995)	Neonatal Mortality	750	19085	1154	22413	0.236756			Effectiveness	Some, Low Coverage of SBA, 27% by 2001 in ICDDR,B areas	Direct
		2-Ronsmans C (BA)	2008	PPE	1975-1999	Bangladesh	Matlab	rural	NMR 40	Rural, 1987-1996 SBA at home	No											Before-after	Neonate	ICDDR, B service areas: Posting of midwives in villages (antenatal, intrapartum, newborn care), SBA attended home births 1987-1996; Period of analysis 1989-1995	strengthening referral systems, Transport to BEMOC	25% of births attended by SBA	Yes	ICDDR, B service areas before safe motherhood program: Baseline Period of analysis 1982-1988	Neonatal Mortality	750	19085	1075	22821	0.165752	0.76-0.91		Effectiveness	Some, Low Coverage of SBA, 27% by 2001 in ICDDR,B areas	Direct
	Early Neonatal Mortality
	SkilledMidwife	Ibrahim SA	1992	IJGO	1985-1988	Sudan	Khartoum	rural	NMR 22	Rural, 91% home delivery	No											Before-after	Neonate	Training and upgrading of skills of village midwives (antenatal care, monitoring in labour)	Training in data collection on maternal-perinatal outcomes, referral system from VM to hospital	91% of births delivered by village midwives	Yes	Baseline before intervention	ENMR	34	2298	83	3977	0.291065	0.48-1.05		Effectiveness	Some, before-after	Direct
Include - BASIS FOR INCLUSION?		Yan R	1989	IJGO	198301986	China	Shunyi	rural	ENMR	Rural Shunyi County, 7 of 29 townships	No											Before-after	Neonates	Village doctors identify risk and either manage or refer mothers to county hospital	Improvement of neonatal ward in county hospital	96% of pregnant women seen by village doctor	Yes	Baseline before intervention	ENMR	21	2335	26	2212	0.234854	0.43-1.36		Effectiveness	Some, multiple intervention	Direct
		1-Ronsmans C (QE)	2008	PPE	1975-1999	Bangladesh	Matlab	rural	NMR 40	Rural, 1987-1996 SBA at home	No								No 2 units Government vs ICDDR, B area comparison				Neonate	ICDDR, B service areas: Posting of midwives in villages (antenatal, intrapartum, newborn care), SBA at home births 1987-1996	strengthening referral systems, Transport to BEMOC	25% of births attended by SBA	Yes	Government services areas: regular maternal child services, family planning; births with health professional <4% (years 1989-1995)	ENMR	542	19085	771	22413	0.174432			Effectiveness	Some, Low Coverage of SBA, 27% by 2001 in ICDDR,B areas	Direct
		2-Ronsmans C (BA)	2008	PPE	1975-1999	Bangladesh	Matlab	rural	NMR 40	Rural, 1987-1996 SBA at home	No											Before-after	Neonate	ICDDR, B service areas: Posting of midwives in villages (antenatal, intrapartum, newborn care), SBA at home births 1987-1996	strengthening referral systems, Transport to BEMOC	25% of births attended by SBA	Yes	ICDDR, B service areas before safe motherhood program: Baseline Period of analysis 1982-1988	ENMR	542	19085	728	22821	0.109753	0.80-0.97		Effectiveness	Some, Low Coverage of SBA, 27% by 2001 in ICDDR,B areas	Direct
																														55		109
JUDITH LOOKS LIKE NO MORT OR MORB OUTCOMES/??	Perinatal Mortality
		Alisjahbana A (BA)	1995	IJGO	1992-1993	Indonesia	West Java	rural	PMR 45	Rural villages, West Java; Tanjungsari district									No 2 district comparison			Original Quasi-experimental, Use before-after	Neonates	Training physicians and village midwives on danger signs, case management in pregnancy, labor, delivery, postpartum; development of birthing homes	Training TBAs in pregnancy detection, complications and referral; installation of comunications and transportation	92% of births with professional provider	No	Baseline before intervention	Perinatal Mortality	44	1176	55	1099	0.252381	0.51-1.10		Effectiveness	Some, difference in baseline PMR in intervention vs comparison; thus use of before-after data	Direct
Include - BASIS FOR INCLUSION?		Yan R	1989	IJGO	198301986	China	Shunyi	rural	PMR=25.9	Rural Shunyi County, 7 of 29 townships	No											Before-after	Neonates	Village doctors identify risk and either manage or refer mothers to county hospital	Improvement of neonatal ward in county hospital	96% of pregnant women seen by village doctor	Yes	Baseline before intervention	Perinatal Mortality	41	2335	59	2212	0.341691	0.44-0.98		Effectiveness	Some, multiple intervention	Direct
		Ibrahim SA	1992	IJGO	1985-1988	Sudan	Khartoum	rural	NMR 22	Rural, 91% home delivery	No											Before-after	Neonate	Training and upgrading of skills of village midwives (antenatal care, monitoring in labour)	Training in data collection on maternal-perinatal outcomes, referral system from VM to hospital	91% of births delivered by village midwives	Yes	Baseline before intervention	Perinatal Mortality	82	2298	181	3977	0.215955	0.61-1.01		Effectiveness	Some, before-after	Direct
		1-Ronsmans C (QE)	2008	PPE	1975-1999	Bangladesh	Matlab	rural	NMR 40	Rural, 1987-1996 SBA at home	No								No 2 units Government vs ICDDR, B area comparison				Neonate	ICDDR, B service areas: Posting of midwives in villages (antenatal, intrapartum, newborn care), SBA at home births 1987-1996	strengthening referral systems, Transport to BEMOC	25% of births attended by SBA	Yes	Government services areas: regular maternal child services, family planning; births with health professional <4% (years 1989-1995)	PMR	1164	19683	1635	23228	0.159852			Effectiveness	Some, Low Coverage of SBA, 27% by 2001 in ICDDR,B areas	Direct
		2-Ronsmans C (BA)	2008	PPE	1975-1999	Bangladesh	Matlab	rural	NMR 40	Rural, 1987-1996 SBA at home	No											Before-after	Neonate	ICDDR, B service areas: Posting of midwives in villages (antenatal, intrapartum, newborn care), SBA at home births 1987-1996	strengthening referral systems, Transport to BEMOC	25% of births attended by SBA	Yes	ICDDR, B service areas before safe motherhood program: Baseline Period of analysis 1982-1988	PMR	1164	19683	1539	23644	0.0914601	0.84-0.95		Effectiveness	Some, Low Coverage of SBA, 27% by 2001 in ICDDR,B areas	Direct
	Stillbirth
		Ibrahim SA	1992	IJGO	1985-1988	Sudan	Khartoum	rural	NMR 22	Rural, 91% home delivery	No											Before-after	Neonate	Training and upgrading of skills of village midwives (antenatal care, monitoring in labour)	Training in data collection on maternal-perinatal outcomes, referral system from VM to hospital	91% of births delivered by village midwives	No	Baseline before intervention	Stillbirhs	48	2298	98	3977	0.152342			Effectiveness	Some, before-after	Direct
		1-Ronsmans C (QE)	2008	PPE	1975-1999	Bangladesh	Matlab	rural	NMR 40	Rural, 1987-1996 SBA at home	No								No 2 units Government vs ICDDR, B area comparison				Neonate	ICDDR, B service areas: Posting of midwives in villages (antenatal, intrapartum, newborn care), SBA at home births 1987-1996	strengthening referral systems, Transport to BEMOC	25% of births attended by SBA	Yes	Government services areas: regular maternal child services, family planning; births with health professional <4% (years 1989-1995)	Stillbirths	622	19683	864	23228	0.150434			Effectiveness	Some, Low Coverage of SBA, 27% by 2001 in ICDDR,B areas	Direct
		2-Ronsmans C (BA)	2008	PPE	1975-1999	Bangladesh	Matlab	rural	NMR 40	Rural, 1987-1996 SBA at home	No											Before-after	Neonate	ICDDR, B service areas: Posting of midwives in villages (antenatal, intrapartum, newborn care), SBA at home births 1987-1996	strengthening referral systems, Transport to BEMOC	25% of births attended by SBA	Yes	ICDDR, B service areas before safe motherhood program: Baseline Period of analysis 1982-1988	Stillbirths	622	19683	811	23644	0.078704			Effectiveness	Some, Low Coverage of SBA, 27% by 2001 in ICDDR,B areas	Direct

## Sheet: Table2-SBA
Studies of Impact of Community Skilled Birth Attendants on Perinatal-Neonatal Mortality
	Study Quality					Summary of Findings
				Directness		Endline		Baseline
No of studies	Design	Limitations	Consistency	Generalizability to Population of Interest	Generalizability to intervention of interest	Events	Births	Events	Births	Relative Risk (95% CI)
Neonatal Mortality (Intrapartum-related): Low Outcome-specific Quality
1 (Ronsmans)	Quasi-experimental	Several interventions simultaneously and changes also in comparison villages		Community-setting LIC-MIC, South Asia	Yes	NR	19084	NR	22413	0.78 (0.64-0.95)
Neonatal Mortality (All Cause): Low Outcome Specific Quality
2(Ibrahim, Ronsmans)	Observational, before-after	Low quality	No evidence of heterogeneity (p=0.28)	Community-setting LIC-MIC	Yes	794	21383	1186	26798	0.82 (0.75-0.90)a
Early Neonatal Mortality (All Cause): Low Outcome Specific Quality
3 (Yan, Ibrahim, Ronsmans)	Observational, before-after	Low quality	No evidence of heterogeneity (p=0.50)	Community-setting LIC-MIC	Yes	597	23718	837	29010	0.87 (0.79-0.97)a
Perinatal Mortality (All Cause): Low Outcome Specific Quality
4 (Ibrahim, Yan, Alishjbana, Ronsmans)	Observational, before-after	Low qualitY	Evidence of heterogeneity (p=0.12)	Community-setting LIC-MIC	Yes	670	21981	909	27621	0.91 (0.82-0.1.01)b
	a) MH pooled RR; b) D & L pooled RR random effect meta-analysis
	* PATH number of live births estimated from crude birth rate, birth surveillance not conducted

## Sheet: LiST mortality effect rules
Rules for estimating effectiveness value
Rule 0 There must be a total of 50? events (whether mortality, or severe morbidity or morbidity) before we consider we have any data on this outcome suitable for inclusion in the calculation. (Should be in Table 2 and can contribute to expert opinion)
Rule 1 If you have no evidence on effect on cause specific mortality but you do have evidence of effect on all-cause mortality Then translate all-cause into cause-specific, adjust level of quality assessment (see below)
Rule for adjustment for all-cause to cause-specific mortality data If we have evidence on all-cause mortality this needs to be translated into cause-specific and then it is used in the three rules below. But assessment of the quality of evidence is dropped one level before it is applied, e.g., good all-cause mortality becomes moderate cause-specific. High=>moderate, Moderate=>poor; Poor=> Very Po…
Rule 2 If there is high or moderate evidence of reduction in cause-specific mortality effect, Then use the mortality effect Issues for Rule 2 What is the comparison arm and does this reflect practice/conditions in the settings we are interested in? Do we deal with this? We should at least note the comparison group and we will have a more conservative estimate of effectiveness.
Rule 3 If there is low quality of evidence (or very low quality) of evidence of reduction in cause-specific mortality And there is high or moderate quality of evidence of serious morbidity effect (in the same direction) Then use the smaller of the two effects Issues for 3 What is the comparison arm and does this reflect practice/conditions in the settings we are interested in? This implies you ha…
Rule 4 If there is low (or very low quality) of evidence of a reduction in cause-specific mortality And if there is low (or very low quality) evidence of serious morbidity reduction And if there is high or moderate evidence of mild morbidity reduction Then take the smallest of the three effects Issues for 4 Usually these would be treatment studies where one compares deaths rates among treatment a…
Rule 5 And if there are high quality data on most serious morbidity Then use this value as the estimate
Rule 6 If there are moderate or low or very low quality data on serious morbidity And high or moderate quality data on mild/moderate morbidity Then take the smaller of the two effects If there is no evidence for mortality or serious morbidity (i.e. data on < 50 events)
Rule 7 If there are high quality data on mild/moderate morbidity Then use the value of the most severe value as the estimate Issues for Rules 5, 6 and 7 We may want to have an adjustment that is applied to this for the best estimate. This would be based on an analysis of the table 2 findings for all of the interventions If there is not sufficient evidence on mortality, serious morbidity or high q…
Expert process If you do not have evidence that meets the conditions of rules 0-7 above, And there is a clear and obvious clinic benefit, Then use expert judgment of effectiveness based on the following guidance To generate expert opinion: Use a wide group of “appropriate” experts (worked in multiple settings, developing country experience, public health experience, epidemiological expertise, etc…
For Table 2 For meta analysis for values in Table 2 (one for each category of studies) 1. Run a meta analysis 2. Check for heterogeneity 3. If there is heterogeneity, look to see what explains it (visual inspection, stratified analysis and meta regression). 4. As last resort, do a random effects model For plausibility bounds When there is a direct estimate of cause-specific mortality, take the st…

## Sheet: Webtable 1-TBA
KMC searches and study abstract summary	STUDY IDENTIFIERS AND CONTEXT										STUDY DESIGN AND LIMITATIONS												INTERVENTION						OUTCOME EFFECTS								SUMMARY
ABSTRACTED REFS	Traditional Birth Attendant Training (Community)											RCT (HIGH SCORE)			If cluster RCT		ALL FOLLOW UP STUDIES (RCT cRCT or Cohort)	QUASI EXPERIMENTAL (MODERATE) OBSERVATIONAL (LOW)				BEFORE/AFTER DESIGN (LOW TO VERY LOW)
Include in new meta	INTERVENTION study code	Author	Year of publication	Journal ref	Years of study	Country	Place in country	Urban or rural or mixed or unclear	Baseline/control mortality rate	Setting	Study design - randomised?	Allocation concealed? (adequate randomization)	Assessment blinded?	Intent to treat analysis?	Cluster RCT redults adjusted for clustering?	If cluster RCT are there more than 12 units for analysis? (specify number)	Minimal loss to follow up? (more than 20% is serious limitation)	Is cohort or nested case control study?	If quasi experimental are there more than 12 units for analysis? (specify number)	Adjustment for confounding?	Reverse causality is not a serious issue?	Not before/after design? (if so then always low or very low)	Target population for the intervention (age, case defn)	Intervention definition	Other intervention at the same time	Coverage of the intervention (comment on quality)	Was the intervention delivered through the routine health system?	Comparison group (eg routine care and what this involved)	Outcome definition (eg deaths under five, deaths to 28 days, morbidity)	Intervention/endline numerator	Intervention/endline denominator	Control/baseline numerator	Control/basleine denominator	Effect on outcome (intervention compared to control gp) % reduction	CI	p-value	EFFICACY OR EFFECTIVENESS?	OVERALL STUDY LIMITATIONS?	DIRECTNESS? (based on directness of outcome and applicability of context)	Comments
	Neonatal Mortality (All Cause)
		Jokhio, A	2005	NEJM; 2005: 352 (2091-99)	1998	Pakistan	Sindh	rural	NMR 53	7 Talukas, rural Larkhana, Sindh	Yes	Yes	No	Yes	Yes	No ( 7 clusters=Taluka)	Minimal, only 32 women lost to follow up						Pregnant women and newborns	Training of TBAs in antepartum, intrapartum, and postpartum care; Referral for emergency obstetric care; Pregnancy screening for danger signs (bleeding, eclampsia)	Use of clean delivery kit; Care of the newborn; Lady Health Workers supporting TBA and linking with primary care centers; Obsetric primary care outreach clinics in intervention villages	Trained TBAs attended 74% of deliveries in intervention areas	Yes with linkages to the local health system and primary care	Control Talukas: TBAs were not trained or supplied with delivery kits; LHW enrolled and followed up women and pregnancy course; no obstetric outreach clinics	Death to 28 days	340	9227	439	8351	0.29	17-38%	<0.001	Effectiveness	Few, 7 clusters, no cause-specific mortality	Direct, rural LIC setting
		Greenwood, A	1990	J Trop Med Hygiene 1990; 93: 58-66	1982-87	Gambia	Farafenni	rural	NMR 60	41 villages and hemlets north bank of River Gambia 30km perimeter around Farafenni; Villages within 10 km of town excluded	No											BEFORE-AFTER	Pregnant women and newborns	Training TBAs - 10 week course at regional medical genter and subsequent support by community nurses. Delivery care training - clean birth kit, oral ergometrine, malaria prophylaxis. Antenatal, postnatal care, referral to health center/hospital for delivery.	Improvements in transportation, opening of primary care center. Malaria prophylaxis.	In PHC villages, Government trained TBAs attended 65% of deliveries	Yes, training in Government hospitals	Before Training Program	Death to 28 days	15	445	23	383	0.439268	Not Stated	0.06	Effectiveness	Before After Design, concurrent interventions	Direct, rural LIC setting
		Janowitz, B	1988	HPP 1988; 3: 48-58	1984-85	Brazil	Trairi	rural		Rural Fortaleza with primarily home births	No											CROSS-SECTIONAL	Pregnant women and newborns	Training TBA at minimaternity unit in hospital to promote midwifery activities, provision of basic health services, prenatal care, identification of high risk pregnancies, assistance in normal delivieries, recognition of complications in labor/delivery and referral; post-natal care	Building of minimaternities in several TBAs homes	TBAs attended 80% of deliveries	Yes, training in Government hospitals	Home births that were not attended by TBAs	Death to 28 days	23	909	34	118	0.4	NS	NS	Effectiveness	Cross sectional comparison, other factors affecting TBA attendance	Direct, rural LIC setting
	Perinatal Mortality (All Cause)
		Jokhio, A	2005	NEJM; 2005: 352 (2091-99)	1998	Pakistan	Sindh	rural	NMR 53	7 Talukas, rural Larkhana, Sindh	Yes	Yes	No	Yes	Yes	No ( 7 clusters=Taluka)	Minimal, only 32 women lost to follow up						Pregnant women and newborns	Training of TBAs in antepartum, intrapartum, and postpartum care; Referral for emergency obstetric care; Pregnancy screening for danger signs (bleeding, eclampsia)	Use of clean delivery kit; Care of the newborn; Lady Health Workers supporting TBA and linking with primary care centers; Obsetric primary care outreach clinics in intervention villages	Trained TBAs attended 74% of deliveries in intervention areas	Yes with linkages to the local health system and primary care	Control Talukas: TBAs were not trained or supplied with delivery kits; LHW enrolled and followed up women and pregnancy course; no obstetric outreach clinics	Stillbirths +Death to 28 days	823	9710	1077	8989	0.3	18-41%	<0.001	Effectiveness	Few, 7 clusters, no cause-specific mortality	Direct, rural LIC setting
		Greenwood, A	1990	J Trop Med Hygiene 1990; 93: 58-66	1982-87	Gambia	Farafenni	rural	NMR 60	41 villages and hemlets north bank of River Gambia 30km perimeter around Farafenni; Villages within 10 km of town excluded	No											BEFORE-AFTER	Pregnant women and newborns	Training TBAs - 10 week course at regional medical genter and subsequent support by community nurses. Delivery care training - clean birth kit, oral ergometrine, malaria prophylaxis. Antenatal, postnatal care, referral to health center/hospital for delivery.	Improvements in transportation, opening of primary care center. Malaria prophylaxis.	In PHC villages, Government trained TBAs attended 65% of deliveries	Yes, training in Government hospitals	Before Training Program	Death to 28 days	99	1220	29	398	-0.11368	Not Stated	Not Stated	Effectiveness	Before After Design, concurrent interventions	Direct, rural LIC setting	Improved surveillance after intervention

## Sheet: Table 2-TBA
	Study Quality					Summary of Findings
				Directness		Endline/Intervention		Baseline/Control
No of studies	Design	Limitations	Consistency	Generalizability to Population of Interest	Generalizability of intervention of interest	Events	Births	Events	Births	Relative Risk (95% CI)
Neonatal Mortality (All Cause)
1 [63]	Cluster RCT			Direct, rural LIC	Yes	340	9710	439	8989	aOR 0.70 (0.59-0.82);
1[79]	Cross-sectional	Low quality		Direct, rural LIC	Yes	23	909	34	119	RR 0.60 (NS)
1 [80]	Before-after	Low quality before-after, improved surveillance post		Direct, rural LIC		15	445	23	383	RR 0.66 (NS)
Perinatal Mortality (All Cause)
1 [63]	Cluster RCT			Direct, rural LIC	Yes	823	9710	1077	8989	aOR 0.71 (0.62-0.83);
1 [80]	Before-after	Low quality before-after, improved surveillance post		Direct, rural LIC	Yes	99	1220	29	398	RR 0.92 (NS)
